# Supplementary material for: Quantitative Analysis of the Drosophila Segmentation Regulatory Network Using Pattern Generating Potentials
Source: PLoS Biol. 2010 Aug 17;8(8):e1000456. doi: 10.1371/journal.pbio.1000456 (PMC2923081; doi:10.1371/journal.pbio.1000456)
Supplement: Table S5 — Literature evidence of predicted regulatory network edges. Columns A and C indicate CRM and TF predicted to regulate that CRM; columns D and E indicate ChIP (1% FDR, 25% FDR, or top 100) and DNaseI footprint (FlyReg) support, respectively. Columns F and/or G indicate any literature support for the predicted regulatory interaction, in the form of the PMID (PubMed ID) of the appropriate reference, and “Y” for positive evidence (almost always in the form of expression changes in TF mutant), “N” for no support or negative evidence. (0.04 MB XLS) [file pbio.1000456.s016.xls]

## Sheet: Sheet1
CRM	Prediction Quality (Figure 1B)	TF	CHIP	FOOTPRINT	LITERATURE SUPPORT	LITERATURE SUPPORT	other comments
btd_head	Good	bcd	1	-	8562425: Y (Fig 1)
btd_head	Good	tll	1	-	8562425: Y (Fig 3g)
cnc_5	Good	bcd	1	-	15340490: NO INFO	NOPMID1: Y	NOPMID1: Mohler, J. (1993). Genetic regulation of cnc expression in the pharyngeal primordia of Drosophila blastoderm embryos. Roux's Arch. Dev. Biol. 202: 214
cnc_5	Good	cic	-	-	15340490: NO INFO	NOPMID1: Y (Fig 3C)	Torso mutant abolishes expression in anterior terminal
D_4	Fair	bcd	1	-	15340490: NO INFO
D_4	Fair	cad	1	-	15340490: NO INFO
D_4	Fair	hb	1	-	15340490: NO INFO
D_4	Fair	gt	1	-	15340490: NO INFO
D_4	Fair	tll	1	-	15340490: NO INFO
ems_head	Good	bcd	1	Y	11731230: Y (Direct)
ems_head	Good	kni	25	-	N
ems_head	Good	tll	1	Y	11731230: Y (Direct)
eve_stripe1	Good	bcd	1	-	10226011: NO INFO ON ACTVN	9367430: Y (Fig 7)
eve_stripe3_7	Fair	kni	1	Y	8626035: Y (abstract)
eve_stripe4_6	Fair	hb	1	-	10226011: Y (abstract)
eve_stripe4_6	Fair	tll	1	-	10226011: Y (Fig 2M,N); direct/indirect (through hb) ?
eve_stripe5	Good	hb	1	-	10226011: N
eve_stripe5	Good	Kr	1	-	10226011: Y (Fig 2)
eve_stripe5	Good	gt	1	-	10226011: Y (Fig 2)
eve_stripe5	Good	tll	1	-	N
eve_stripe5	Good	hkb	1	-	N
fkh_2	Good	kni	25		15340490: NO INFO	9609826: NO INFO	Cad, Hkb, Tll are regulators
fkh_2	Good	fkh	-	-	15340490: NO INFO	9609826: NO INFO
fkh_2	Good	cic	-	-	15340490: NO INFO	9609826: NO INFO
gt_10	Good	bcd	1	-	1716553: Y
gt_10	Good	kni	1	-	1716553: N
gt_10	Good	kr	1	-	1893878: Y (abstract)
gt_10	Good	hkb	1	-	1716553: Y
gt_6	Good	bcd	1	-	1716553: Y
gt_6	Good	gt	1	-	N		Auto-regulation prediction for a repressor is anomalous under our model
gt_6	Good	kr	25		1716553: N
gt_berman	Fair	cad	1	-	7617036: Y (Fig 4)
gt_berman	Fair	hb	1	-	1716553: Y
gt_berman	Fair	kr	1	-	1716553: Y
h_stripe1	Good	bcd	1	-	1902805: Y
h_stripe1	Good	kr	1	-	1902805: N
h_stripe1	Good	tll	1	-	1902805: ? (terminal system defines anterior edge)
h_stripe3	Fair	kni	1	y	8186146: Y (but speculate kni as activator)
h_stripe4	Fair	-	-	-
h_stripe5	Good	hb	1	-	7607084: Y
h_stripe5	Good	kr	1	y	7607084: Y
h_stripe5	Good	gt	1	-	7607084: Y
h_stripe5	Good	tll	1	-	7607084: Y
h_stripe6	Fair	cad	1	-	9507113: Y
h_stripe6	Fair	hb	1	y	7607084: Y
h_stripe6	Fair	kr	1		2331752:Y
h_stripe7	Fair	hb	1	y	1170066: Y? (discussion, no direct result)
h_stripe7	Fair	kni	1	y	1170066: Y
hb_centr_and_pos	Fair	kni	1	-	N (but see 9118805)
hb_centr_and_pos	Fair	Kr	1	-	N (but see 9729485)
hkb_ventral_elem	Good	bcd	1	-	10952897: Y
hkb_ventral_elem	Good	fkh	-	-	N
hkb_ventral_elem	Good	cic	-		10652276:Y
kni_1	Fair	hb	1	-	8087852: Y
kni_1	Fair	tll	1	-	1925599: Y	2797151: Y
kni_5	Good	bcd	1	-	7617036: Y
kni_5	Good	tll	1	-	2797151: Y	1925599: Y
kni_5	Good	cic	-		18034187:Y
kni_kd	Good	bcd	1	y	7617036: Y
kni_kd	Good	cad	1	y	7617036: Y
kni_kd	Good	hb	1	y	8087852: Y
kni_kd	Good	Kr	1	y	N
kni_kd	Good	gt	1	y	1716553: Y
kni_kd	Good	tll	1	y	2797151: Y	1925599: Y
knrl_8	Fair	bcd	100		15340490: NO INFO
knrl_8	Fair	cad	100		15340490: NO INFO
knrl_8	Fair	hb	100		15340490: NO INFO
knrl_8	Fair	tll	100		15340490: NO INFO
Kr_CD2_AD1	Good	bcd	1	-	452917: Y (info for CD1 only)
Kr_CD2_AD1	Good	hb	1	-	452917: Y (info for CD1 only)
Kr_CD2_AD1	Good	kni	25	-	1348871: Y (info for CD1 only)
Kr_CD2_AD1	Good	gt	1	y	1170316: Y
Kr_CD2_AD1	Good	tll	1	-	1348871: Y (info for CD1 only)
nub_2	Good	cad	1	-	N (no comment on activator was found in 8519192)
nub_2	Good	hb	1	-	8518192: Y
nub_2	Good	tll	1	-	8518192: Y
oc_7	Good	bcd	1	-	9753673: Y (title)
oc_otd_early	Fair	bcd	1	-	9753673: Y (title)
oc_otd_early	Fair	Kr	1	-	N
odd_3	Good	cad	1	-	15340490: NO INFO		traditionally considered secondary pair-rule, these primary pair-rule modules first found by Schroeder et al. 2004; no dissection done there)
odd_3	Good	hb	1	-	15340490: NO INFO
odd_3	Good	kni	1	-	15340490: NO INFO
odd_3	Good	tll	1	-	15340490: NO INFO
odd_5	Fair	hkb	1		15340490: NO INFO
pdm2_1	Good	cad	1	-	N (no comment on activator was found in 8519192)
pdm2_1	Good	hb	1	-	8518192: Y
pdm2_1	Good	tll	100	-	N
pdm2_1	Good	hkb	25	-	N
run_stripe3	Good	kni	1	-	9118805: Y	8660878: Y	Hb should have been predicted as edge, but our run3 is very narrow (and maybe not precisely located)
run_stripe3	Good	gt	1	-	8660878: N
run_stripe3	Good	tll	100	-	N
run_stripe3	Good	hkb	100	-	N
slp2_3	Good	bcd	1	-	15340490: NO INFO	7720559:Y
slp2_3	Good	kr	1	-	15340490: NO INFO	7720559:Y
slp2_3	Good	hkb	1	-	15340490: NO INFO	7720559:N
tll_P2	Good	bcd	1	y	8443106: Y
tll_P2	Good	Kr	1	-	N
tll_P2	Good	gt	1	-	N
tll_P2	Good	cic	-	-	10652276:Y
tll_P3	Fair	cad	1	-	N
tll_P3	Fair	kr	1		12814553:Y
tll_P3	Fair	gt	1		12814553:Y
tll_P3	Fair	cic		-	10652276:Y
		1% FDR:	82
		25% FDR:	5
		UNBOUND	7
