# Supplementary material for: Quantitative Analysis of the Drosophila Segmentation Regulatory Network Using Pattern Generating Potentials
Source: PLoS Biol. 2010 Aug 17;8(8):e1000456. doi: 10.1371/journal.pbio.1000456 (PMC2923081; doi:10.1371/journal.pbio.1000456)
Supplement: Table S6 — Predicted gene regulatory network of A/P-22 plus FlyExpress genes, mediated by 185 predicted CRMs. (0.05 MB XLS) [file pbio.1000456.s017.xls]

## Sheet: Sheet1
Alias	BCD	CAD	HB	KNI	KR	GT	TLL	FKH	CIC	HKB
Alh.1	0	1	0	0	0	0	1	0	0	0
Ama.1	0	1	0	0	0	0	1	0	0	1
Antp.1	0	1	0	1	0	1	1	0	0	0
Antp.3	0	1	1	1	0	1	1	0	0	0
Antp.4	0	1	0	1	0	1	1	0	0	1
Antp.5	0	0	0	0	0	1	1	0	0	0
apt.1	0	1	1	1	1	1	0	1	1	1
ara.1	0	1	0	1	0	1	1	0	0	1
argos.1	0	0	0	1	1	0	0	0	0	0
Blimp-1.1	0	1	0	1	0	0	0	0	0	0
btd.1	1	0	0	0	1	0	1	0	0	0
cad.1	0	1	0	0	1	0	1	0	0	0
cad.2	0	1	1	1	0	0	1	0	0	0
cad.3	0	1	0	0	1	0	0	0	0	0
CalpA.1	0	1	0	0	1	0	0	0	1	1
Cct5.1	0	1	0	0	0	1	0	1	0	0
cenG1A.1	1	0	0	1	0	0	0	0	0	1
cenG1A.2	1	0	0	0	0	0	0	0	0	0
cenG1A.3	1	0	0	1	0	0	0	0	0	0
cenG1A.4	1	0	0	0	0	0	0	0	0	1
CG10479.1	0	0	0	1	1	0	1	0	0	1
CG10924.1	0	1	0	0	0	0	0	1	1	0
CG12708.1	1	0	0	1	0	0	0	0	0	0
CG12802.1	0	1	1	0	0	0	1	0	0	0
CG31038.1	1	0	0	0	0	1	1	1	1	0
CG31670.1	1	0	0	0	0	0	0	0	0	0
CG31670.2	1	0	0	0	0	0	0	0	0	0
CG33993.1	0	1	0	0	0	1	1	0	0	1
CG8654.1	1	0	0	1	1	0	1	0	0	1
CG8965.1	0	1	1	1	1	0	0	1	1	0
cnc.1	1	0	0	0	0	1	0	1	1	0
cnc.2	1	0	0	0	0	1	0	0	1	0
disco.1	0	0	0	0	0	1	0	1	0	0
Doc2.1	1	0	0	1	0	0	0	0	0	1
Doc2.2	0	0	0	0	0	0	0	0	0	0
Doc2.3	1	0	1	0	0	0	0	1	0	1
dpn.1	0	1	1	0	0	0	1	0	0	1
dpn.2	0	0	1	0	0	0	0	0	0	1
drm.1	1	1	1	0	0	0	0	0	0	0
edl.1	1	0	0	0	0	1	0	0	0	0
emc.1	0	0	0	0	0	0	0	0	1	0
emc.2	1	0	0	0	1	0	0	0	1	0
ems.1	1	0	0	0	0	0	0	0	0	1
ems.2	0	1	0	0	0	0	0	0	0	0
en.1	0	1	0	0	1	1	1	0	0	1
en.2	0	1	0	0	0	0	0	0	1	0
Esp.1	0	1	1	0	0	1	1	0	0	0
eve.1	1	0	0	0	1	0	0	0	0	0
eve.2	0	0	1	0	1	1	1	0	0	1
eve.3	0	1	1	0	0	0	1	0	0	0
eve.4	0	0	0	1	0	0	0	0	0	0
eve.5	1	1	0	0	0	0	0	1	1	1
exex.1	0	0	0	0	0	0	0	1	0	0
exex.2	0	0	0	0	0	0	0	1	0	0
exex.3	0	0	0	0	0	0	0	1	0	0
eya.1	1	0	0	1	1	0	0	0	0	0
eya.2	1	0	0	0	0	0	0	0	0	1
eya.3	1	0	0	0	0	0	0	0	0	1
fkh.1	1	0	0	0	0	0	1	0	1	0
fkh.2	0	0	0	0	1	0	1	1	1	0
fkh.3	1	0	0	1	1	1	0	1	0	0
fkh.4	0	0	0	0	0	0	0	1	1	0
fkh.5	0	1	0	1	1	0	0	1	1	0
ftz.1	0	1	0	1	0	0	1	0	0	0
ftz.2	0	1	0	0	0	1	1	0	0	0
gcm.1	1	0	0	0	1	0	1	0	0	1
gcm.2	0	0	0	1	1	0	0	0	0	1
grim.1	1	0	0	0	0	1	1	1	0	0
grim.2	1	0	0	0	1	0	1	0	0	0
grim.3	1	0	0	0	0	1	0	0	0	0
grim.4	1	0	0	0	0	1	1	1	0	0
gt.1	1	0	0	1	1	0	0	1	1	0
gt.2	0	0	1	0	1	0	0	0	0	0
h.1	0	0	1	1	1	0	1	0	0	0
h.2	0	1	1	0	1	1	1	0	0	1
h.3	0	0	0	0	0	0	1	1	1	0
h.4	1	1	1	0	1	0	1	0	0	0
h.5	0	0	0	1	0	0	0	0	0	0
h.6	0	0	1	0	0	0	0	0	0	1
h.7	0	0	1	0	1	1	1	0	0	0
hb.1	0	0	1	1	1	0	0	0	0	0
hb.2	0	0	0	0	1	1	0	1	1	0
hkb.1	1	0	0	0	0	0	0	1	1	0
hkb.2	0	0	0	0	1	1	0	1	1	0
hkb.3	1	0	0	0	0	0	1	0	1	0
hkb.4	1	1	0	0	0	0	0	1	1	0
ImpL3.1	1	0	1	0	0	0	0	1	0	0
kni.1	0	1	1	0	0	0	1	0	0	0
kni.2	1	0	0	0	1	0	1	0	1	0
kni.3	1	0	0	0	1	0	0	0	1	0
Kr.1	1	0	1	1	0	1	1	0	0	0
Kr.2	0	0	0	0	0	1	1	0	0	0
l1sc.1	0	0	0	1	0	0	0	0	0	1
l1sc.2	1	0	1	0	0	0	0	0	0	1
l382Fd.1	0	0	0	0	0	1	1	0	0	0
MESR3.1	0	1	1	1	0	0	0	1	0	0
mid.1	0	0	1	1	0	0	1	0	0	1
mid.2	0	0	1	0	0	1	1	0	0	0
mid.4	0	0	0	0	0	0	1	0	0	1
mid.5	0	0	0	0	0	1	0	0	0	1
mnd.1	0	1	1	0	0	1	0	0	0	1
Myo31DF.1	0	1	0	0	0	1	0	1	0	0
Myo31DF.2	0	0	0	0	0	1	0	1	0	0
Ndae1.1	1	0	0	0	1	0	0	1	1	0
NetB.1	0	0	0	0	1	0	1	0	0	0
noc.1	1	0	0	0	0	1	0	0	0	0
nub.1	0	1	1	0	0	0	1	0	0	0
nub.2	0	1	1	0	0	0	1	0	0	1
nub.3	0	0	1	0	0	0	1	0	0	1
numb.1	1	0	0	0	1	0	0	0	1	0
Oatp74D.1	1	0	0	0	0	1	0	1	0	0
oc.1	1	0	0	0	0	0	0	0	0	0
oc.2	1	0	0	0	0	0	0	0	0	0
odd.1	0	0	1	1	0	0	1	0	0	0
odd.2	0	1	1	0	1	0	1	1	0	0
odd.3	1	0	0	1	0	1	1	1	0	1
odd.4	0	0	1	0	0	0	0	0	0	1
opa.1	0	1	0	0	0	0	1	0	0	1
opa.2	0	0	0	0	0	0	1	0	0	1
opa.3	0	1	1	0	0	0	1	0	0	0
pdm2.1	1	0	1	0	0	0	1	0	0	1
pdm2.2	0	1	1	0	0	1	1	0	0	1
pdm2.3	0	1	1	0	0	0	1	1	0	1
prd.1	1	0	0	0	1	0	1	0	0	0
prd.2	1	0	0	0	1	0	0	0	0	0
pros.1	1	0	0	0	0	0	0	0	0	1
Ptx1.1	0	0	0	0	0	0	0	1	0	0
Ptx1.2	0	0	0	0	0	0	0	1	0	0
Ptx1.3	0	0	0	0	0	0	0	1	0	0
Ptx1.4	0	0	0	0	0	0	0	1	1	0
pxb.1	0	0	0	0	0	0	0	0	0	0
pxb.3	0	0	0	0	1	0	1	0	0	0
rib.1	1	1	0	0	0	0	0	0	1	0
rib.2	0	1	0	0	1	0	0	1	0	0
rst.1	0	1	1	0	1	0	0	0	1	0
run.1	0	1	1	1	0	0	1	0	0	1
run.2	0	0	0	1	0	0	0	0	0	0
run.3	0	0	0	0	1	0	0	0	0	0
run.4	0	0	1	0	0	1	1	0	0	0
sala.1	0	0	0	0	1	0	1	0	0	1
sim.1	0	0	0	0	0	0	0	1	0	0
sim.2	0	1	1	1	0	1	0	1	0	0
slp1.1	1	0	0	1	1	0	0	0	0	1
slp1.2	1	0	0	0	1	0	0	0	0	1
slp1.3	1	0	0	1	1	0	0	0	0	0
slp1.4	1	0	0	0	1	0	0	0	0	0
slp2.1	1	0	0	0	1	0	0	0	0	1
slp2.2	1	0	0	0	1	0	0	0	0	0
slp2.3	1	0	0	0	0	0	1	0	0	0
sob.1	0	0	0	1	0	0	0	0	0	1
sob.2	0	0	0	1	0	1	1	0	0	0
sob.3	0	1	0	0	1	1	1	0	0	0
SoxN.1	1	0	0	1	1	0	0	0	0	1
SoxN.2	1	0	0	1	1	0	0	0	0	1
srp.1	0	1	1	0	0	1	0	1	0	0
srp.2	0	0	0	0	0	0	0	1	0	0
srp.3	0	0	1	0	0	0	0	1	0	0
stg.1	0	0	0	1	1	0	0	0	0	0
stg.2	1	0	0	0	0	0	0	0	1	0
tin.1	1	0	0	0	0	0	1	1	1	0
Tkr.1	0	1	0	0	0	0	0	0	0	1
tll.1	0	0	0	0	1	0	0	0	1	0
tll.2	0	1	0	0	0	0	0	0	1	0
tll.3	0	0	1	1	0	1	0	1	0	0
toc.1	1	0	0	0	0	0	0	0	1	0
toc.2	0	0	0	1	0	0	0	1	1	0
toc.3	1	1	0	0	1	1	0	1	1	0
toc.4	0	1	1	1	1	0	0	0	1	0
toc.5	1	0	0	0	1	1	0	0	0	0
Traf1.1	0	0	0	0	0	0	0	0	0	0
Traf1.2	0	0	1	1	0	0	0	1	0	1
Traf1.3	0	1	1	0	0	1	1	0	0	0
trn.1	1	0	0	0	0	0	0	0	0	1
trn.2	1	0	0	1	1	0	0	0	0	1
trn.3	0	0	0	0	0	0	1	1	1	0
Ubx.1	0	0	0	0	0	1	0	1	0	1
Ubx.2	0	0	0	0	0	1	0	0	0	1
Ubx.4	0	0	0	0	0	1	0	0	0	1
W.1	0	1	0	0	0	0	1	0	0	0
wg.1	0	0	0	0	0	0	1	0	0	0
wg.2	1	0	0	1	0	0	0	0	0	1
zen.1	0	1	0	0	0	0	0	1	0	0
zen2.1	0	0	0	0	0	0	0	1	0	0
zen2.2	1	0	0	0	0	0	1	1	0	0
zfh1.1	1	0	0	1	1	0	0	0	0	1
